# Supplementary material for: Reverted exhaustion phenotype of circulating lymphocytes as immune correlate of anti-PD1 first-line treatment in Hodgkin lymphoma
Source: Leukemia. 2021 Sep 28;36(3):760–71. doi: 10.1038/s41375-021-01421-z (PMC8885413; doi:10.1038/s41375-021-01421-z)
Supplement: Supplementary file 10 — Supplementary Table 2 [file 41375_2021_1421_MOESM10_ESM.xlsx]

## Sheet: ST2
Supplementary Table 2
	B2M positive	B2M negative	Mann-Whitney		HLA-II positive	HLA-II negative	Mann-Whitney
Subset	Mean ± SD	Mean ± SD	p-value		Mean ± SD	Mean ± SD	p-value
Bcells%CD45+	7.7% ± 4.1	4.7% ± 2.7	0.0675		5.3% ± 3.0	5.3% ± 3.0	0.9244
CD4Tcells%CD45+	38.6% ± 10.5	40.3% ±11.5	0.63		39.9% ± 12.0	39.4% ± 11.4	0.9681
CD8Tcells%CD45+	24.0% ± 9.2	24.3% ± 7.5	0.9101		23.4% ± 8.3	25.6% ± 6.8	0.1683
Tcells%CD45+	70.7% ± 12.7	73.7% ± 12.0	0.6657		72.8% ± 13.3	73.9% ± 10.5	0.9255
NKcells%CD45+	11.0% ± 10.3	10.8% ± 6.6	0.7767		11.7% ± 7.5	10.3% ± 5.9	0.5961
TFH%Tcells	0.6% ± 0.5	0.7% ± 0.9	0.9264		0.8% ± 1.1	0.4% ± 0.2	0.1086
Treg%Tcells	0.6% ± 0.4	0.8% ± 0.8	0.8875		0.9% ± 0.8	0.7% ± 0.8	0.1419
CD69+%Tcells	3.9% ± 2.3	4.6% ± 3.7	0.6688		4.1% ± 3.1	4.8% ± 3.6	0.2723
CD25+%Tcells	15.1% ± 8.1	16.6% ± 9.4	0.7781		17.2% ± 10.1	14.0% ± 6.5	0.1783
CD62L+%Tcells	18.5% ± 10.8	18.7% ± 12.1	0.9297		19.2% ± 12.5	15.1% ± 9.2	0.281
EM%Tcells	14.5% ± 4.0	15.6% ± 7.5	0.9902		15.7% ± 7.9	14.4% ± 6.4	0.8
EM%CD4Tcells	10.2% ± 4.1	11.1% ± 7.7	0.8355		11.7% ± 8.6	10.4% ± 5.6	0.7942
EM%CD8Tcells	19.4% ± 9.6	20.2% ± 11.0	>0.9999		20.2% ± 10.3	17.8% ± 11.5	0.3429
CD86+%Bcells	11.0% ± 2.1	12.0% ± 5.2	0.9247		11.7% ± 5.0	12.1% ± 5.3	0.7494
Plasmablasts%Bcells	1.1% ± 1.0	4.9% ± 6.1	0.0889		4.9% ± 6.4	4.5% ± 5.7	0.4289
PD1+%Tcells	46.1% ± 25.6	58.4% ± 14.3	0.2453		58.9% ± 15.4	54.1% ± 17.2	0.2953
PVR+%Tcells	6.8% ± 3.1	9.2% ± 4.6	0.2559		8.6% ± 3.7	9.9% ± 6.0	0.7672
TIGIT+%Tcells	5.6% ± 3.4	6.6% ± 3.8	0.5928		6.7% ± 3.7	6.3% ± 4.4	0.3591
CD96+%Tcells	53.7% ± 18.9	58.0% ± 18.5	0.7957		55.9% ± 18.4	55.6% ± 17.5	0.9255
BTLA+%Tcells	3.6% ± 4.1	13.9% ± 16.4	0.1468		14.2% ± 14.8	10.0% ± 16.7	0.102
HVEM+%Tcells	16.0% ± 6.3	20.1% ± 15.8	0.9313		17.8% ± 14.8	19.0% ± 14.2	0.5961
NKG2A+%Tcells	15.2% ± 14.7	14.6% ± 14.6	0.9144		15.3% ± 16.1	14.6% ± 13.9	0.8854
CD66ace+%Tcells	37.8% ± 24.2	31.8% ± 22.0	0.5951		32.1% ± 21.9	31.4% ± 22.9	0.8152
LAG3+%Tcells	0.9% ± 0.6	1.1% ± 1.4	0.6522		1.1% ± 1.5	1.4% ± 2.1	0.3756
Tim3+%Tcells	2.0% ± 1.2	4.1% ± 4.0	0.1284		3.9% ± 3.4	3.5% ± 2.1	0.9224
2B4+%Tcells	40.5% ± 20.3	39.8% ± 16.7	0.8518		37.5% ± 16.2	43.8% ± 19.9	0.1887
CD48+%Tcells	91.7% ± 9.8	86.8% ± 16.0	0.4335		87.6% ± 16.8	87.9% ± 13.2	0.8365
LAIR1+%Tcells	94.3% ± 3.8	88.0% ± 8.8	0.0561		87.7% ± 10.0	90.9% ± 5.9	0.3591
CTLA4+%Tcells	5.6% ± 2.5	9.3% ± 5.9	0.1396		8.5% ± 5.8	8.2% ± 4.8	0.8183
CD39+%Tcells	9.0% ± 6.6	13.7% ± 13.5	0.4469		12.8% ± 10.6	12.8% ± 16.2	0.3429
CD73+%Tcells	25.9% ± 13.6	25.2% ± 13.3	0.63		23.7% ± 10.4	27.4% ± 17.4	0.7318
CD40L+%Tcells	2.5% ± 1.9	4.3% ± 3.6	0.2886		4.4% ± 3.6	4.3% ± 4.0	0.8762
OX40L+%Tcells	2.4% ± 0.8	2.5% ± 2.2	0.4376		2.5% ± 1.7	2.5% ± 2.7	0.4852
OX40+%Tcells	10.6% ± 6.2	13.3% ± 6.1	0.4801		12.7% ± 4.7	13.2% ± 6.6	0.9255
DNAM1+%Tcells	85.5% ± 6.4	88.1% ± 4.8	0.3272		87.5% ± 5.3	88.2% ± 5.0	0.6042
LIGHT+%Tcells	4.4% ± 4.0	4.8% ± 4.5	0.7742		4.6% ± 4.6	4.5% ± 3.7	0.6485
GITR+%Tcells	2.3% ± 0.5	2.9% ± 2.4	0.9656		2.8% ± 2.4	2.9% ± 2.4	0.9348
CD27+%Tcells	81.5% ± 9.3	82.2% ± 12.6	0.6997		80.6% ± 14.2	80.1% ± 12.6	0.6882
41BB+%Tcells	0.9% ± 0.7	0.9% ± 0.7	0.8681		0.9% ± 0.6	1.0% ± 0.8	0.4422
CD28+%Tcells	86.0% ± 8.2	80.8% ± 12.9	0.4046		80.6% ± 12.6	78.7% ± 16.2	0.6768
ICOS+%Tcells	42.7% ± 12.3	37.1% ± 12.8	0.376		37.9% ± 12.5	34.0% ± 12.3	0.2523
